# Supplementary material for: Genetic Analysis Algorithm for the Study of Patients with Multiple Congenital Anomalies and Isolated Congenital Heart Disease
Source: Genes (Basel). 2022 Jun 29;13(7):1172. doi: 10.3390/genes13071172 (PMC9317700; doi:10.3390/genes13071172)
Supplement: Supplementary file 1 [file genes-13-01172-s001.zip]

Archive with 1 entries (1 files):
- genes-1728382-supplementary.pdf
